# Supplementary material for: Access, Readiness and Willingness to Engage in Allied Health Telerehabilitation Services for Adults: Does Cultural and Linguistic Diversity Make a Difference?
Source: Healthcare (Basel). 2024 Jun 4;12(11):1141. doi: 10.3390/healthcare12111141 (PMC11172156; doi:10.3390/healthcare12111141)
Supplement: Supplementary file 1 [file healthcare-12-01141-s001.zip]

Archive with 1 entries (1 files):
- healthcare-2962833-supplementary.pdf
